# Supplementary material for: Antimicrobial Properties of New Polyamines Conjugated with Oxygen-Containing Aromatic Functional Groups
Source: Molecules. 2023 Nov 20;28(22):7678. doi: 10.3390/molecules28227678 (PMC10675077; doi:10.3390/molecules28227678)
Supplement: Supplementary file 1 [file molecules-28-07678-s001.zip]

Archive with 1 entries (1 files):
- molecules-2683303-supplementary.pdf
